# Supplementary material for: Dietary Regulation of Oxidative Stress in Chronic Metabolic Diseases
Source: Foods. 2021 Aug 11;10(8):1854. doi: 10.3390/foods10081854 (PMC8391153; doi:10.3390/foods10081854)
Supplement: Supplementary file 1 [file foods-10-01854-s001.zip]

Archive with 1 entries (1 files):
- foods-1335872-supplementary.pdf
